# Supplementary material for: Optimising Scar Management Intervention in the Case of a Head-and-Neck Burn for a Patient with a Learning Disability
Source: Eur Burn J. 2024 Jun 25;5(3):198–206. doi: 10.3390/ebj5030019 (PMC11545658; doi:10.3390/ebj5030019)
Supplement: Supplementary file 1 [file ebj-05-00019-s001.zip]

Archive with 3 entries (3 files):
- mouth stretcher lollypop large_duplicate.stl
- mouth stretcher lollypop medium_duplicate.stl
- mouth stretcher loolypop small_duplicate.stl
